# Supplementary material for: Combining sCD163 with CA 19-9 Increases the Predictiveness of Pancreatic Ductal Adenocarcinoma
Source: Cancers (Basel). 2023 Jan 31;15(3):897. doi: 10.3390/cancers15030897 (PMC9913074; doi:10.3390/cancers15030897)
Supplement: Supplementary file 1 [file cancers-15-00897-s001.zip]

Archive with 1 entries (1 files):
- cancers-2109712-supplementary.pdf
